# Supplementary material for: Prophylactic Glatiramer Acetate Treatment Positively Attenuates Spontaneous Opticospinal Encephalomyelitis
Source: Cells. 2023 Feb 8;12(4):542. doi: 10.3390/cells12040542 (PMC9954767; doi:10.3390/cells12040542)
Supplement: Supplementary file 1 [file cells-12-00542-s001.zip]

Archive with 1 entries (1 files):
- cells-2175699-supplementary.pdf
